# Supplementary material for: Metagenomic Comparisons between Soft and Hard Feces of Plateau Pikas (Ochotona curzoniae)
Source: Animals (Basel). 2022 Jan 8;12(2):149. doi: 10.3390/ani12020149 (PMC8772556; doi:10.3390/ani12020149)
Supplement: Supplementary file 1 [file animals-12-00149-s001.zip]

Archive with 3 entries (3 files):
- NEW - Supplementary Materials.docx
- TableS2.csv
- TableS3.csv
