# Supplementary material for: Metagenomic Comparisons between Soft and Hard Feces of Plateau Pikas (Ochotona curzoniae)
Source: Animals (Basel). 2022 Jan 8;12(2):149. doi: 10.3390/ani12020149 (PMC8772556; doi:10.3390/ani12020149)
Supplement: Supplementary file 1 [file animals-12-00149-s001.zip › TableS2.csv]

Table S2. Relative abundance of gut microbiota in hard and soft feces at phylum level;
Phylum	hard feces	soft feces
Bacteria;Firmicutes	0.515894258	0.447277953
Bacteria;Bacteroidetes	0.324915517	0.381053282
Unassigned;Other	0.076265726	0.077056946
Bacteria;Saccharibacteria	0.038487886	0.047471017
Bacteria;Proteobacteria	0.024373455	0.015870044
Bacteria;Verrucomicrobia	0.012717536	0.024527951
Bacteria;Actinobacteria	0.003425956	0.00240703
Bacteria;Cyanobacteria	0.001905589	0.00332036
Bacteria;Spirochaetae	0.001052708	0.000342758
Archaea;Euryarchaeota	0.000606883	0.000394118
Bacteria;Elusimicrobia	0.00018198	0.00015285
Bacteria;Other	8.40E-05	8.12E-05
Bacteria;Tenericutes	3.56E-05	2.39E-05
Bacteria;Deinococcus-Thermus	5.29E-05	8.50E-07
Bacteria;Fusobacteria	0	1.98E-05
