# Supplementary material for: Metagenomic Comparisons between Soft and Hard Feces of Plateau Pikas (Ochotona curzoniae)
Source: Animals (Basel). 2022 Jan 8;12(2):149. doi: 10.3390/ani12020149 (PMC8772556; doi:10.3390/ani12020149)
Supplement: Supplementary file 1 [file animals-12-00149-s001.zip › TableS3.csv]

Table S3. Relative abundance of gut microbiota in hard and soft feces at genus level.
Genus	hard feces	soft feces
Bacteria;Bacteroidetes;Bacteroidia;Bacteroidales;Bacteroidales S24-7 group;uncultured bacterium	0.238771389	0.339851458
Bacteria;Firmicutes;Clostridia;Clostridiales;Christensenellaceae;Christensenellaceae R-7 group	0.173728762	0.172320052
Unassigned;Other;Other;Other;Other;Other	0.070014805	0.078658137
Bacteria;Firmicutes;Clostridia;Clostridiales;Lachnospiraceae;Lachnospiraceae NK4A136 group	0.063947965	0.070234052
Bacteria;Firmicutes;Clostridia;Clostridiales;Lachnospiraceae;uncultured	0.061353123	0.00959788
Bacteria;Firmicutes;Clostridia;Clostridiales;Ruminococcaceae;Ruminococcus 2	0.035924669	0.035089108
Bacteria;Firmicutes;Clostridia;Clostridiales;Ruminococcaceae;Ruminococcus 1	0.038868618	0.011169614
Bacteria;Saccharibacteria;Unknown Class;Unknown Order;Unknown Family;Candidatus Saccharimonas	0.025432862	0.029285763
Bacteria;Firmicutes;Clostridia;Clostridiales;Ruminococcaceae;Ruminococcaceae UCG-014	0.020702384	0.024617894
Bacteria;Firmicutes;Clostridia;Clostridiales;Ruminococcaceae;Ruminococcaceae NK4A214 group	0.02218174	0.018313552
Bacteria;Firmicutes;Clostridia;Clostridiales;Ruminococcaceae;Ruminococcaceae UCG-013	0.015104006	0.019644603
Bacteria;Verrucomicrobia;Verrucomicrobiae;Verrucomicrobiales;Verrucomicrobiaceae;Akkermansia	0.01308965	0.020979827
Bacteria;Saccharibacteria;Unknown Class;Other;Other;Other	0.020456715	0.016922681
Bacteria;Bacteroidetes;Bacteroidia;Bacteroidales;Prevotellaceae;Prevotella 1	0.013543146	0.011473846
Bacteria;Firmicutes;Clostridia;Clostridiales;Ruminococcaceae;Ruminiclostridium 5	0.008675682	0.008746864
Bacteria;Firmicutes;Clostridia;Clostridiales;Ruminococcaceae;Ruminiclostridium 6	0.008118871	0.007920486
Bacteria;Firmicutes;Clostridia;Clostridiales;Ruminococcaceae;[Eubacterium] coprostanoligenes group	0.007530043	0.008547124
Bacteria;Bacteroidetes;Bacteroidia;Bacteroidales;Rikenellaceae;Rikenellaceae RC9 gut group	0.008509978	0.005453857
Bacteria;Firmicutes;Clostridia;Clostridiales;Ruminococcaceae;uncultured	0.00890064	0.006255275
Bacteria;Bacteroidetes;Bacteroidia;Bacteroidales;Prevotellaceae;Prevotellaceae UCG-001	0.008185289	0.008011636
Bacteria;Firmicutes;Clostridia;Clostridiales;Ruminococcaceae;Ruminococcaceae UCG-010	0.007394498	0.007075816
Bacteria;Proteobacteria;Gammaproteobacteria;Pseudomonadales;Pseudomonadaceae;Pseudomonas	0.006692934	0.004622598
Bacteria;Bacteroidetes;Bacteroidia;Bacteroidales;Prevotellaceae;Prevotellaceae UCG-003	0.005521494	0.005271397
Bacteria;Proteobacteria;Betaproteobacteria;Burkholderiales;Burkholderiaceae;Burkholderia	0.004034352	0.001963829
Bacteria;Proteobacteria;Epsilonproteobacteria;Campylobacterales;Campylobacteraceae;Campylobacter	0.008203532	0.001265403
Bacteria;Bacteroidetes;Bacteroidia;Bacteroidales;Prevotellaceae;Alloprevotella	0.005390649	0.003688847
Bacteria;Firmicutes;Clostridia;Clostridiales;Ruminococcaceae;Ruminococcaceae UCG-004	0.003941845	0.003385829
Bacteria;Bacteroidetes;Bacteroidia;Bacteroidales;Bacteroidales S24-7 group;uncultured organism	0.003574678	0.004545397
Bacteria;Bacteroidetes;Bacteroidia;Bacteroidales;Prevotellaceae;Other	0.004113566	0.003544521
Bacteria;Bacteroidetes;Bacteroidia;Bacteroidales;Bacteroidales S24-7 group;Other	0.003357273	0.004080372
Bacteria;Firmicutes;Clostridia;Clostridiales;Peptococcaceae;uncultured	0.003139497	0.003672744
Bacteria;Firmicutes;Bacilli;Lactobacillales;Carnobacteriaceae;Trichococcus	0.002950216	0.002070755
Bacteria;Bacteroidetes;Bacteroidia;Bacteroidales;Rikenellaceae;Alistipes	0.003012554	0.002553489
Bacteria;Firmicutes;Clostridia;Clostridiales;Lachnospiraceae;Incertae Sedis	0.002707285	0.00262569
Bacteria;Firmicutes;Clostridia;Clostridiales;Ruminococcaceae;Ruminococcaceae UCG-005	0.003366807	0.001965353
Bacteria;Firmicutes;Clostridia;Clostridiales;Ruminococcaceae;Ruminiclostridium 9	0.004013222	0.001568145
Bacteria;Firmicutes;Clostridia;Clostridiales;Eubacteriaceae;uncultured	0.002727473	0.00128381
Bacteria;Firmicutes;Clostridia;Clostridiales;Lachnospiraceae;Roseburia	0.003070641	0.001513581
Bacteria;Firmicutes;Clostridia;Clostridiales;Lachnospiraceae;Blautia	0.002522416	0.001919431
Bacteria;Actinobacteria;Coriobacteriia;Coriobacteriales;Coriobacteriaceae;Enterorhabdus	0.000906261	0.002315605
Bacteria;Firmicutes;Clostridia;Clostridiales;Defluviitaleaceae;Defluviitaleaceae UCG-011	0.002520791	0.001415932
Bacteria;Proteobacteria;Deltaproteobacteria;Desulfovibrionales;Desulfovibrionaceae;Desulfovibrio	0.002094522	0.002070191
Bacteria;Firmicutes;Clostridia;Clostridiales;Ruminococcaceae;Anaerotruncus	0.002274126	0.001575635
Bacteria;Cyanobacteria;Melainabacteria;Gastranaerophilales;uncultured bacterium;Other	0.001406174	0.001611368
Bacteria;Firmicutes;Clostridia;Clostridiales;Lachnospiraceae;Other	0.002720737	0.000888695
Bacteria;Firmicutes;Clostridia;Clostridiales;Lachnospiraceae;Coprococcus 1	0.001511951	0.001525689
Bacteria;Firmicutes;Clostridia;Clostridiales;Ruminococcaceae;Ruminococcaceae UCG-002	0.001838347	0.001295916
Bacteria;Firmicutes;Clostridia;Clostridiales;Lachnospiraceae;Lachnospiraceae UCG-001	0.002036742	0.001030799
Bacteria;Firmicutes;Clostridia;Clostridiales;Lachnospiraceae;Coprococcus 2	0.001927468	0.000337861
Bacteria;Firmicutes;Clostridia;Clostridiales;Lachnospiraceae;Tyzzerella 3	0.001389695	0.000499305
Bacteria;Firmicutes;Clostridia;Clostridiales;Clostridiales vadinBB60 group;uncultured bacterium	0.001900213	0.000317445
Bacteria;Firmicutes;Negativicutes;Selenomonadales;Veillonellaceae;Veillonellaceae UCG-001	0.001227221	0.00104695
Bacteria;Bacteroidetes;Bacteroidia;Bacteroidales;Rikenellaceae;dgA-11 gut group	0.001163411	0.000650472
Bacteria;Firmicutes;Clostridia;Clostridiales;Ruminococcaceae;Other	0.001062933	0.0008886
Bacteria;Firmicutes;Clostridia;Clostridiales;Ruminococcaceae;Subdoligranulum	0.001150518	0.000779488
Bacteria;Firmicutes;Clostridia;Clostridiales;Ruminococcaceae;Oscillibacter	0.001543473	0.00042575
Bacteria;Firmicutes;Clostridia;Clostridiales;Family XIII;Family XIII AD3011 group	0.001074718	0.000640188
Bacteria;Firmicutes;Clostridia;Clostridiales;Lachnospiraceae;Lachnospiraceae ND3007 group	0.001215848	0.000304271
Bacteria;Bacteroidetes;Bacteroidia;Bacteroidales;Prevotellaceae;uncultured	0.000763263	0.001138282
Bacteria;Firmicutes;Clostridia;Clostridiales;Ruminococcaceae;Papillibacter	0.000887686	0.000837008
Bacteria;Firmicutes;Clostridia;Clostridiales;Lachnospiraceae;Marvinbryantia	0.001174058	0.000460025
Bacteria;Firmicutes;Clostridia;Clostridiales;Ruminococcaceae;Ruminiclostridium 1	0.000869039	0.000679314
Bacteria;Actinobacteria;Coriobacteriia;Coriobacteriales;Coriobacteriaceae;Atopobium	0.00070604	0.000555333
Bacteria;Firmicutes;Clostridia;Clostridiales;Ruminococcaceae;Ruminococcaceae UCG-007	0.000837857	0.000500101
Bacteria;Actinobacteria;Coriobacteriia;Coriobacteriales;Coriobacteriaceae;Olsenella	0.000515596	0.000508785
Bacteria;Bacteroidetes;Bacteroidia;Bacteroidales;Other;Other	0.000589464	0.000753833
Bacteria;Firmicutes;Clostridia;Clostridiales;Family XIII;Family XIII UCG-002	0.000657726	0.000733087
Bacteria;Firmicutes;Clostridia;Clostridiales;Ruminococcaceae;Ruminococcaceae UCG-009	0.00081396	0.000543857
Bacteria;Firmicutes;Bacilli;Bacillales;Family XII;Exiguobacterium	0.000769507	0.000434576
Bacteria;Proteobacteria;Epsilonproteobacteria;Campylobacterales;Helicobacteraceae;Helicobacter	0.001086144	0.000240509
Bacteria;Spirochaetae;Spirochaetes;Spirochaetales;Spirochaetaceae;Treponema 2	0.001096773	0.000312353
Bacteria;Cyanobacteria;Melainabacteria;Gastranaerophilales;Other;Other	0.000397646	0.000315794
Bacteria;Firmicutes;Clostridia;Clostridiales;Lachnospiraceae;Anaerostipes	0.000766358	0.000603886
Bacteria;Firmicutes;Clostridia;Clostridiales;Ruminococcaceae;Ruminococcaceae V9D2013 group	0.000644517	0.000525245
Bacteria;Firmicutes;Clostridia;Clostridiales;Other;Other	0.000763773	0.000174027
Bacteria;Proteobacteria;Alphaproteobacteria;Sphingomonadales;Sphingomonadaceae;Sphingomonas	0.000581743	0.000223722
Bacteria;Firmicutes;Clostridia;Clostridiales;Lachnospiraceae;Lachnoclostridium	0.000720688	0.000248958
Bacteria;Firmicutes;Clostridia;Clostridiales;Lachnospiraceae;Tyzzerella	0.00057414	0.000176739
Bacteria;Actinobacteria;Coriobacteriia;Coriobacteriales;Coriobacteriaceae;uncultured	0.000329074	0.000359755
Archaea;Euryarchaeota;Methanobacteria;Methanobacteriales;Methanobacteriaceae;Methanobrevibacter	0.000480452	0.000393504
Bacteria;Firmicutes;Clostridia;Clostridiales;Christensenellaceae;uncultured	0.000447936	0.000357658
Bacteria;Firmicutes;Clostridia;Clostridiales;Lachnospiraceae;Tyzzerella 4	0.00036698	0.000501441
Bacteria;Proteobacteria;Betaproteobacteria;Burkholderiales;Oxalobacteraceae;Oxalobacter	0.000345021	0.000347182
Bacteria;Firmicutes;Clostridia;Clostridiales;Lachnospiraceae;Lachnospiraceae NC2004 group	0.000341162	0.000345882
Bacteria;Firmicutes;Clostridia;Clostridiales;Lachnospiraceae;Coprococcus 3	0.000319405	0.000425105
Bacteria;Cyanobacteria;Melainabacteria;Gastranaerophilales;uncultured rumen bacterium;Other	0.000268668	0.000329957
Bacteria;Firmicutes;Bacilli;Lactobacillales;Streptococcaceae;Streptococcus	0.000364832	0.000224229
Bacteria;Bacteroidetes;Bacteroidia;Bacteroidales;Rikenellaceae;Rikenella	0.00030381	7.88E-05
Bacteria;Bacteroidetes;Bacteroidia;Bacteroidales;Prevotellaceae;Prevotellaceae UCG-004	0.000331012	0.000271622
Bacteria;Firmicutes;Clostridia;Clostridiales;Ruminococcaceae;Sporobacter	0.000214378	0.000317603
Bacteria;Firmicutes;Clostridia;Clostridiales;Lachnospiraceae;Lachnospiraceae NK4B4 group	0.000399779	0.000195239
Bacteria;Proteobacteria;Alphaproteobacteria;Rhizobiales;Methylobacteriaceae;Methylobacterium	0.000229588	0.000256919
Bacteria;Firmicutes;Clostridia;Clostridiales;Family XIII;Family XIII UCG-001	0.000307371	0.000227978
Bacteria;Proteobacteria;Alphaproteobacteria;Rhodospirillales;Rhodospirillaceae;Thalassospira	0.000331291	0.00015351
Bacteria;Firmicutes;Clostridia;Clostridiales;Family XIII;[Eubacterium] nodatum group	0.000244305	0.000173903
Bacteria;Bacteroidetes;Bacteroidia;Bacteroidales;Bacteroidales S24-7 group;uncultured rumen bacterium	0.000271768	0.000202009
Bacteria;Firmicutes;Clostridia;Clostridiales;Clostridiales vadinBB60 group;unidentified	0.000280221	0.000116257
Bacteria;Actinobacteria;Coriobacteriia;Coriobacteriales;Coriobacteriaceae;Collinsella	0.000112356	0.000213862
Bacteria;Firmicutes;Clostridia;Clostridiales;Lachnospiraceae;Lachnospiraceae UCG-008	0.000204556	0.000135946
Bacteria;Bacteroidetes;Bacteroidia;Bacteroidales;Bacteroidales RF16 group;uncultured bacterium	0.000253382	8.91E-05
Bacteria;Actinobacteria;Coriobacteriia;Coriobacteriales;Coriobacteriaceae;Other	0.000112863	0.000160517
Bacteria;Firmicutes;Clostridia;Clostridiales;Ruminococcaceae;Ruminococcaceae UCG-003	0.000285801	6.87E-05
Bacteria;Firmicutes;Clostridia;Clostridiales;Ruminococcaceae;Candidatus Soleaferrea	0.000135681	0.000169422
Bacteria;Firmicutes;Clostridia;Clostridiales;Lachnospiraceae;Acetitomaculum	0.000221579	0.000107697
Bacteria;Firmicutes;Erysipelotrichia;Erysipelotrichales;Erysipelotrichaceae;uncultured	0.000142886	0.000149396
Bacteria;Cyanobacteria;Chloroplast;Other;Other;Other	0.000146022	0.000106959
Bacteria;Elusimicrobia;Elusimicrobia;Elusimicrobiales;Elusimicrobiaceae;Elusimicrobium	0.00018671	0.000111952
Bacteria;Firmicutes;Clostridia;Clostridiales;Lachnospiraceae;Shuttleworthia	0.000176692	8.48E-05
Bacteria;Proteobacteria;Gammaproteobacteria;Enterobacteriales;Enterobacteriaceae;Escherichia-Shigella	0.000162855	6.91E-05
Bacteria;Proteobacteria;Alphaproteobacteria;Rhodospirillales;Rhodospirillaceae;uncultured	0.000178217	8.96E-05
Bacteria;Proteobacteria;Alphaproteobacteria;Caulobacterales;Caulobacteraceae;uncultured	0.000103949	0.000122501
Bacteria;Proteobacteria;Betaproteobacteria;Burkholderiales;Comamonadaceae;Pelomonas	0.00013022	8.26E-05
Bacteria;Actinobacteria;Coriobacteriia;Coriobacteriales;Coriobacteriaceae;Senegalimassilia	7.36E-05	0.000110711
Bacteria;Firmicutes;Clostridia;Clostridiales;Lachnospiraceae;Lachnospiraceae UCG-005	0.000156774	9.15E-05
Bacteria;Firmicutes;Clostridia;Clostridiales;Lachnospiraceae;Lachnospiraceae UCG-010	0.000146753	6.09E-05
Bacteria;Actinobacteria;Actinobacteria;Propionibacteriales;Propionibacteriaceae;Propionibacterium	6.62E-05	9.29E-05
Bacteria;Proteobacteria;Betaproteobacteria;Burkholderiales;Burkholderiaceae;Ralstonia	0.000103258	0.000100957
Bacteria;Firmicutes;Clostridia;Clostridiales;Lachnospiraceae;Lachnospiraceae UCG-006	0.000117851	0.000100005
Bacteria;Proteobacteria;Betaproteobacteria;Burkholderiales;Oxalobacteraceae;Other	0.000112545	9.36E-05
Bacteria;Actinobacteria;Actinobacteria;Actinomycetales;Actinomycetaceae;Actinomyces	0.000136467	5.73E-05
Bacteria;Other;Other;Other;Other;Other	7.97E-05	8.66E-05
Bacteria;Firmicutes;Clostridia;Clostridiales;Lachnospiraceae;[Eubacterium] ventriosum group	0.000103653	1.66E-05
Bacteria;Firmicutes;Bacilli;Bacillales;Planococcaceae;Solibacillus	6.55E-05	4.45E-05
Bacteria;Actinobacteria;Coriobacteriia;Coriobacteriales;Coriobacteriaceae;Eggerthella	5.84E-05	4.93E-05
Bacteria;Proteobacteria;Deltaproteobacteria;Desulfovibrionales;Desulfovibrionaceae;Bilophila	6.61E-05	4.74E-05
Bacteria;Firmicutes;Erysipelotrichia;Erysipelotrichales;Erysipelotrichaceae;Other	1.43E-06	0.000126906
Bacteria;Actinobacteria;Coriobacteriia;Coriobacteriales;Coriobacteriaceae;Slackia	4.25E-05	2.35E-05
Bacteria;Firmicutes;Clostridia;Clostridiales;Family XIII;Anaerovorax	8.29E-05	1.79E-05
Bacteria;Proteobacteria;Deltaproteobacteria;Desulfovibrionales;Other;Other	5.61E-05	4.35E-05
Bacteria;Tenericutes;Mollicutes;Mollicutes RF9;uncultured bacterium;Other	3.68E-05	1.93E-05
Bacteria;Firmicutes;Clostridia;Clostridiales;Eubacteriaceae;Anaerofustis	3.77E-05	4.59E-05
Bacteria;Proteobacteria;Gammaproteobacteria;Aeromonadales;Aeromonadaceae;Oceanisphaera	7.43E-05	2.53E-05
Bacteria;Deinococcus-Thermus;Deinococci;Thermales;Thermaceae;Thermus	5.29E-05	2.99E-05
Bacteria;Actinobacteria;Coriobacteriia;Coriobacteriales;Coriobacteriaceae;Adlercreutzia	9.43E-06	7.41E-05
Bacteria;Proteobacteria;Epsilonproteobacteria;Campylobacterales;Helicobacteraceae;Sulfurovum	2.09E-05	3.42E-05
Bacteria;Firmicutes;Clostridia;Clostridiales;Ruminococcaceae;Hydrogenoanaerobacterium	5.49E-05	2.58E-05
Bacteria;Firmicutes;Clostridia;Clostridiales;Ruminococcaceae;Acetanaerobacterium	3.60E-05	3.14E-05
Bacteria;Bacteroidetes;Bacteroidia;Bacteroidales;Prevotellaceae;Prevotellaceae NK3B31 group	4.17E-05	3.82E-05
Bacteria;Proteobacteria;Alphaproteobacteria;Rhodospirillales;Rhodospirillaceae;Elstera	4.49E-05	2.03E-05
Bacteria;Firmicutes;Bacilli;Lactobacillales;Lactobacillaceae;Lactobacillus	4.33E-05	1.95E-05
Bacteria;Firmicutes;Clostridia;Clostridiales;Lachnospiraceae;[Eubacterium] hallii group	5.08E-05	1.72E-05
Bacteria;Proteobacteria;Gammaproteobacteria;Pseudomonadales;Moraxellaceae;Psychrobacter	5.91E-05	1.52E-05
Bacteria;Firmicutes;Bacilli;Bacillales;Bacillaceae;uncultured	6.48E-05	1.47E-06
Bacteria;Firmicutes;Clostridia;Clostridiales;Clostridiales vadinBB60 group;uncultured rumen bacterium	3.97E-05	7.99E-06
Bacteria;Firmicutes;Bacilli;Bacillales;Bacillaceae;Amphibacillus	4.22E-05	1.16E-06
Bacteria;Firmicutes;Clostridia;Clostridiales;Lachnospiraceae;Lachnospiraceae XPB1014 group	3.51E-05	6.93E-06
Bacteria;Actinobacteria;Actinobacteria;Corynebacteriales;Corynebacteriaceae;Corynebacterium 1	2.62E-05	1.17E-05
Bacteria;Proteobacteria;Alphaproteobacteria;Rhodobacterales;Rhodobacteraceae;Marivita	8.73E-06	2.12E-05
Bacteria;Firmicutes;Clostridia;Clostridiales;Lachnospiraceae;Anaerosporobacter	2.31E-05	8.21E-06
Bacteria;Proteobacteria;Alphaproteobacteria;Rickettsiales;Mitochondria;uncultured rumen bacterium	1.43E-05	1.02E-05
Bacteria;Proteobacteria;Alphaproteobacteria;Rhizobiales;Brucellaceae;Pseudochrobactrum	1.44E-05	7.10E-06
Bacteria;Fusobacteria;Fusobacteriia;Fusobacteriales;Fusobacteriaceae;Propionigenium	0	1.98E-05
Bacteria;Proteobacteria;Alphaproteobacteria;Rickettsiales;Rickettsiales Incertae Sedis;Candidatus Hepatincola	1.15E-05	6.79E-06
Bacteria;Firmicutes;OPB54;uncultured bacterium;Other;Other	0	0
